# Supplementary material for: NEK Family Review and Correlations with Patient Survival Outcomes in Various Cancer Types
Source: Cancers (Basel). 2023 Mar 30;15(7):2067. doi: 10.3390/cancers15072067 (PMC10093199; doi:10.3390/cancers15072067)
Supplement: Supplementary file 1 [file cancers-15-02067-s001.zip]

Archive with 3 entries (3 files):
- Figure S1-GEPIA Analysis.png
- Figure S2-3D Structure Models.png
- Table S1 - Complete KMPlot Graphs.xlsx
