# Supplementary material for: NEK Family Review and Correlations with Patient Survival Outcomes in Various Cancer Types
Source: Cancers (Basel). 2023 Mar 30;15(7):2067. doi: 10.3390/cancers15072067 (PMC10093199; doi:10.3390/cancers15072067)
Supplement: Supplementary file 1 [file cancers-15-02067-s001.zip › Table S1 - Complete KMPlot Graphs.xlsx]

## Sheet: Sheet1
	NEK1	NEK2	NEK3	NEK4	NEK5	NEK6	NEK7	NEK8	NEK9	NEK10	NEK11
Bladder Carcinoma
Breast Cancer
Cervical SCC
Esophageal Adenocarcinoma
Esophageal SCC
Head and neck SCC
Kidney RCC
Kidney Renal Papillary Carcinoma
Liver Hepatocellular Carcinoma
Lung Adenocarcinoma
Lung SCC
Ovarian Cancer
Pancreatic Ductal Carcinoma
Pheochromocytoma & Paraganglioma
Rectum Adenocarcinoma
Sarcoma
Stomach Adenocarcinoma
Testicular Germ Cell Tumor
Thymoma
Thyroid Carcinoma
Uterine corpus endometrial carcinoma
